# Supplementary material for: A quantitative analysis of artificial intelligence research in cervical cancer: a bibliometric approach utilizing CiteSpace and VOSviewer
Source: Front Oncol. 2024 Sep 3;14:1431142. doi: 10.3389/fonc.2024.1431142 (PMC11408476; doi:10.3389/fonc.2024.1431142)
Supplement: Supplementary Table 1 — Distribution of Research Fields Included in the Literature. [file Table1.xlsx]

## Sheet: Sheet1
Field: Research Areas	Record Count	% of 927
Engineering	227	24.488
Computer Science	193	20.82
Oncology	191	20.604
Radiology Nuclear Medicine Medical Imaging	158	17.044
General Internal Medicine	59	6.365
Science Technology Other Topics	58	6.257
Mathematical Computational Biology	55	5.933
Medical Informatics	48	5.178
Biochemistry Molecular Biology	42	4.531
Chemistry	40	4.315
Telecommunications	40	4.315
Obstetrics Gynecology	36	3.883
Life Sciences Biomedicine Other Topics	30	3.236
Health Care Sciences Services	29	3.128
Pathology	25	2.697
Research Experimental Medicine	24	2.589
Cell Biology	23	2.481
Public Environmental Occupational Health	23	2.481
Biotechnology Applied Microbiology	21	2.265
Imaging Science Photographic Technology	18	1.942
Materials Science	18	1.942
Optics	18	1.942
Physics	17	1.834
Immunology	12	1.294
Pharmacology Pharmacy	12	1.294
Instruments Instrumentation	11	1.187
Mathematics	10	1.079
Neurosciences Neurology	8	0.863
Biophysics	7	0.755
Medical Laboratory Technology	7	0.755
Microbiology	7	0.755
Dentistry Oral Surgery Medicine	6	0.647
Genetics Heredity	6	0.647
Operations Research Management Science	6	0.647
Spectroscopy	6	0.647
Surgery	5	0.539
Anatomy Morphology	4	0.431
Automation Control Systems	4	0.431
Orthopedics	4	0.431
Virology	4	0.431
Acoustics	3	0.324
Environmental Sciences Ecology	3	0.324
Reproductive Biology	3	0.324
Developmental Biology	2	0.216
Infectious Diseases	2	0.216
Microscopy	2	0.216
Rheumatology	2	0.216
Urology Nephrology	2	0.216
Electrochemistry	1	0.108
Endocrinology Metabolism	1	0.108
Integrative Complementary Medicine	1	0.108
Physiology	1	0.108
Plant Sciences	1	0.108
Psychology	1	0.108
Robotics	1	0.108
Women S Studies	1	0.108
